# Supplementary material for: Transgenic mice overexpressing Pitx2 in the atria develop tachycardia-bradycardia syndrome
Source: PLoS One. 2025 Sep 4;20(9):e0330397. doi: 10.1371/journal.pone.0330397 (PMC12410714; doi:10.1371/journal.pone.0330397)
Supplement: S10 Fig — Three representative fluorescence immunostaining of the whole heart and the SVC-RA junction in OE mice. HCN4-positive cells were a widespread or ectopic presence, whereas the clustering of HCN4-positive cells at the SVC-RA junction was rare or absent. (ZIP) [file pone.0330397.s010.zip]

Archive with 2 entries (2 files):
- S10 Fig-1 revision.tif
- S10 Fig-2 revision.tif
