# Supplementary material for: Transgenic mice overexpressing Pitx2 in the atria develop tachycardia-bradycardia syndrome
Source: PLoS One. 2025 Sep 4;20(9):e0330397. doi: 10.1371/journal.pone.0330397 (PMC12410714; doi:10.1371/journal.pone.0330397)
Supplement: S4 Table — The table shows the minimal data sets used to reach the conclusions drawn in the manuscript included in the Fig 1, Fig 2, Fig 3, Table 1, S2 Fig, S3 Fig, S5 Fig, S7 Fig, S11 Fig, S2 Table, S3 Table. (XLSX) [file pone.0330397.s016.xlsx]

## Sheet: Fig1
A, relative mRNA expression
	WT								OE
RA	0.327074	3.41296	0.0254597	0.234505					14913.8	25668.1	62188.4	27446.9
LA	468.214	206.647	338.034	187.536					11044.4	12657.4	19363.1	13565.8
B, relative protein expression
	WT								OE
RA	0.823235	1.17677	0.695506	1.30449	0.927867	1.07213	1	1.02085	5.08675	4.99997	2.52107	1.60494	5.77059	4.69131	2.35303	2.40326
LA	3.39877	2.79239	1.61261	0.957542	3.49181	2.69309	4.01387	4.97544	0.922223	2.59446	2.12386	6.77793	3.46231	2.71466	5.99048	7.66974
C, Pitx2 positive cells counts in both atria of WT and OE mice
	WT								OE
RA	13.8	6.8	14.8	12.8	10.4				26	23.2	17.6	25	21.8
LA	24.4	24.6	18.8	20.8	20.8				20	19.4	20.4	20	19.8

## Sheet: Fig2
A,
max HR,		min HR,		ave HR
WT	OE	WT	OE	WT	OE
673	655	477	420	550.6	530.3
682	709	573	449	627.1	551.4
668	663	548	513	607.3	588.1
696	676	531	508	602.8	571
681	661	606	444	648.5	522.2
708	641	561	432	616	521.9
729	692	530	567	618	635.2
708	687	545	540	614	612.6
	720		536		594.2
	701		565		615.9
B, standard deviation of heart rate
WT	OE
61.5	54.2
50.2	72.7
51.8	75
62.1	62.1
32.5	68
50.5	82.8
60.5	70.3
50.1	54.5
	56.3
	58.1
C, Averaged heart rate per hour
WT																									OE
0'	1'	2'	3'	4'	5'	6'	7'	8'	9'	10'	11'	12'	13'	14'	15'	16'	17'	18'	19'	20'	21'	22'	23'		0'	1'	2'	3'	4'	5'	6'	7'	8'	9'	10'	11'	12'	13'	14'	15'	16'	17'	18'	19'	20'	21'	22'	23'
507	556	567	491	552	562	654	540	525	561	489	525	533	528	493	536	560	477	542	598	673	596	549	601		644	606	538	526	494	508	597	572	471	506	492	451	449	517	440	438	503	420	529	579	606	584	655	602
661	604	600	659	659	630	663	682	573	658	585	587	636	597	657	581	589	600	612	676	650	611	613	668		650	575	508	540	532	581	532	505	547	496	471	449	480	461	527	478	511	538	610	709	670	570	642	651
632	588	617	599	624	577	614	652	566	621	573	560	618	548	613	579	634	580	609	668	640	630	578	654		583	563	513	626	520	626	636	614	600	590	581	560	627	573	541	585	547	542	528	651	662	604	663	580
554	693	558	557	653	612	628	571	658	531	538	545	580	566	537	611	554	598	595	696	664	692	617	659		555	602	542	557	562	618	632	543	552	538	558	553	533	548	566	508	547	515	632	676	614	585	594	575
656	671	670	669	679	681	681	670	649	630	638	639	642	653	649	640	633	606	612	637	659	629	630	642		550	514	455	493	626	545	619	504	464	444	448	451	524	482	460	516	462	530	529	593	661	625	507	530
647	657	564	601	655	638	597	609	585	587	588	630	561	626	577	566	620	579	618	622	662	650	647	708		470	609	568	456	480	594	547	432	434	511	444	477	480	550	450	450	561	446	531	635	624	641	604	532
																									625	638	652	634	632	666	692	673	597	652	613	651	587	578	633	567	634	623	625	673	687	623	631	658
E,																									648	574	636	598	662	683	605	687	574	557	563	596	628	540	598	571	603	608	585	651	672	679	571	614
Premature atrial contraction		Sinus pause																							583	570	590	552	625	572	633	608	573	590	536	557	593	553	580	614	546	606	597	654	565	619	625	720
WT	OE	WT	OE																						616	616	619	579	612	626	640	619	616	625	576	620	625	565	621	571	602	581	636	622	701	623	620	650
15	784	5	209
4	114	0	0
2	278	2	20

## Sheet: Fig3
cSNRT
WT	OE
276.22	273.5
38.5238	176
118.5	306.452
180.273	329.333
110.905	238.61
120	193.325
	409.103
	68.5714
	207.103

## Sheet: Table1
Atrial MAP of the RA in OE and WT
	WT			OE					WT			OE
LA	no pacing								no pacing
	APD20	APD60	APD90	APD20	APD60	APD90		RA	APD20	APD60	APD90	APD20	APD60	APD90
	10.3333	21.6667	46	7.16667	22.6667	32.3333			7.33333	15	37.8333	7.83333	18.6667	25.1667
	8.66667	16.8333	27.6667	7.83333	20	33.5			12.1667	24.8333	37.1667	11	22.8333	44
	8.66667	22.8333	36.8333	9	27.3333	35			15	37	55.8333	8.43333	20.4333	42.2
	8HZ								8HZ
	APD20	APD60	APD90	APD20	APD60	APD90			APD20	APD60	APD90	APD20	APD60	APD90
	9	16.8333	74.5	8.16667	19.5	26.1667			7.66667	20.5	43	7.83333	14.8333	25.5
	11.1667	20.1667	33	8.83333	25.5	45.6667			11.6667	27.3333	36.1667	10.5	28.1667	40.6667
	9.16667	27.6667	39.6667	14	32.4667	48.2667			17.1667	41	47.6667	9.23333	24.7667	53.1
	10Hz								10Hz
	APD20	APD60	APD90	APD20	APD60	APD90			APD20	APD60	APD90	APD20	APD60	APD90
	8	15	65	6.66667	12.1667	21.8333			8.83333	31.5	39.8333	7.5	14.3333	19.8333
	8.66667	18	37.3333	12.1667	26.1667	37.8333			8.83333	21.8333	43.8333	10.6667	27	41.6667
	8.33333	16.3333	23	12.4667	24.2667	52.2667			11.1667	38	49	8.86667	25.3333	60.2
	12Hz								12Hz
	APD20	APD60	APD90	APD20	APD60	APD90			APD20	APD60	APD90	APD20	APD60	APD90
				8	15.6667	26						7.66667	13.8333	19
	9.16667	18.5	39.8333	8.83333	28	37.1667			10.6667	32.3333	46.5	11.5	30.3333	47.3333
	8.16667	15.6667	21.8333	10.5	29.4333	42			17.3333	42.6667	60.3333	7.7	20	46.6

## Sheet: S2 Fig
Heart rate of WT and OE mice before and after pharmacological blockade
	WT			OE
before	461.742	509.21	681.887	700.372	629.111	526.575
after	624	534	639	654	573	638

## Sheet: S3 Fig
Pitx2a
	WT				OE
RA	1.35582	1.28269	1.40363	0.40966	2.13736	3.30008	4.3344
LA	5.13074	2.6314	1.15335	4.11008	4.56042	3.14378
SOL	16991.2	18940.2	24421	21756.6
Pitx2b
	WT				OE
RA	6.5331	6.503	0.0235		0.0657	2.1751	5.3806	0.9916
LA	0.3555	1.9649	0.0354		0.3347	0.0966
SOL	31.438	87.494	153.75	120.63

## Sheet: S5 Fig
Pitx2 positive cell counts in both ventricles of WT and OE mice
	WT					OE
RV	4.2	5.2	10.2	8.8	8.8	6.4	9.2	6.4	6	7.4
LV	5.2	7.6	9.6	4	4.2	6.2	8.4	10	10.4	5.4

## Sheet: S7 Fig
The collagen fiber ratio in the LA and RA of WT and OE mice
	WT				OE
RA	0.035037	0.01431	0.032142	0.041338	0.085313	0.035492	0.069394	0.062902
LA	0.042548	0.011101	0.084566	0.049397	0.056211	0.021231	0.02825	0.030531

## Sheet: S11 Fig
mRNA expression
Tbx3
	WT								OE
RA	1.92	0.44	0.42	1.21	1.24	1.86	0.04	0.87	0.3	0.19	0.62	0.64	0.31	0.98
LA	0.89	1.32	0.46	1.69	0.33	0.74	0.52		0.33	1.1	1.29	0.6	0.03	0.16	0.59
Tbx5
	WT								OE
RA	1.54	0.35	0.74	1.38	0.89	1.02	1.64	0.46	0.83	0.15	0.63	0.27	0.23	0.29
LA	0.43	1.78	0.51	0.48	0.45				0.27	2.21	0.79	0.61	0.04	0.11	0.47
Shox2
	WT								OE
RA	1.25	1.03	1.33	0.38	0.89	1.02	1.64	0.46	0.07	0.28	0.63	0.27	0.23	0.29
LA	0.39	0.14	0.14	1.78	0.51	0.48	0.45		0.16	0.31	0.1	0.21	0.61	0.04	0.11	0.47
Nkx2.5
	WT								OE
RA	1.22	0.87	1.61	0.3	1.1	1	1.3	0.71	0.42	0.98	0.72	0.76	1.87	1.28	1.63	0.87
LA	2.88	0.85	1.09	0.7	3.41	1.22	0.91	1.06	1	0.56	0.67	2.38	1.74	1.26	1.76	1.12
Hcn4
	WT								OE
RA	2.11	0.16	1.7	0.02	0.6	2.42	0.42	0.55	0.13	0.68	0.17	0.47	1.69	0
LA	0.57	0.42	0.01	0.22	0.02	0.08	0.06		0.77	0.12	0.02	0.01	0
Cx40
	WT								OE
RA	2.04	0.53	0.64	0.79	0.86	1.04	1.62	0.49	0.31	0.33	0.76	0.55	0.38	0.38	0.44	0.5
LA	0.37	0.48	0.56	1.6	0.5	0.82	0.54		1.2	0.65	0.26	1.05	0.69	0.17	0.49	1.35
Cx43
	WT								OE
RA	2.08	0	1.73	0.19	1.73	0.84	0.36	1.07	1.53	0.5	0.11	0.51	0.16	0.09	0.1
LA	1.87	1.15	1.2	1.05					0.14	0.6	0	1	0.01	0.07	0.53
Scn5a
	WT								OE
RA	1.58	0.05	1.36	0.55	0.71	0.65	2.24	0.4	0	0.25	0.03	0.26	0.11	0.09	0.06
LA	1.29	0.27	0.51	0.32					0	0	0.47	0.04	0.07	0.38
Kcne1
	WT								OE
RA	1.86	0.43	0.65	1.05	0.65	1.04	1.7	0.6	0.2	0.36	0.22	0.18	0.81	1.94	1.43	1.29
LA	0.27	0.26	0.18	0.38	0.38	0.52	1.33	0.65	0.48	0.29	0.16	0.38	0.89	1.12	1.21	2.61
Cacna1c
	WT								OE
RA	1.83	0.51	0.64	1.02	1.07	1.07	1.13	0.73	0.28	0.35	0.46	0.2	0.44	0.38	0.41	0.36
LA	0.37	0.44	2.15	0.55	1.19	0.57	0.59	0.62	0.7	0.72	0.23	0.67	0.55	0.27	0.32	0.94
Serca2
	WT								OE
RA	1.82	0.39	0.65	1.14	0.71	1.15	1.56	0.57	0.2	0.28	0.9	0.23	0.45	0.18	0.08	0.15
LA	0.37	0.38	0.48	0	0.48	0.49	0.71		0.51	0.32	0.18	0.5	0.45	0.06	0.09	0.24
Ryr2
	WT								OE
RA	1.67	0.45	0.62	1.26	0.76	1.16	1.4	0.68	0.21	0.16	0	0.22	0.24	0.09	0.04	0.04
LA	0.36	0.97	0.6	0.7	0.8				0.6	0.72	0.24	0.55	0.44	0.02	0.04	0.14
Pln
	WT								OE
RA	1.41	0.47	0.4	1.71	0.95	0.9	1.59	0.56	0.13	0.13	0.57	0.37	0.06	0.04	0.04
LA	0.76	2.84	0.6	0.85	0.93				0.32	0.32	0.18	0.41	0.56	0.02	0.05	0.18
Csq2
	WT								OE
RA	0.01	0.01	0.02	0.71	1.15	1.56	0.57		0	0.01	0.36	0.45	0.18	0.08	0.15
LA	0.01	0	0.48	0.49	0.71				0.01	0.01	0.45	0.06	0.09	0.24

## Sheet: S2 Table
Parameters of each group
echocardiography
HR	LVPWs	LVPWd	LVIDs	LVIDd	IVSs	IVSd	FS	EF	Pvalve	RA area	LA area	RVEDV	LVEDV	PA VTI	CO	PAT	PET	PAT/AET
WT
415	1.118	0.723	3.024	4.076	1.249	0.789	25.806	51.239	1.499	2.955	2.646	8.622	10.873	12.456	9.12236	18.33	47.5	0.385895
449	1.188	0.95	2.573	3.8	0.871	0.712	32.292	61.3	1.3	2.734	2.727	9.67	11.267	28.321	16.8779	20.83	65	0.320462
430	0.69	0.493	2.376	3.156	0.756	0.559	25	50.83	1.545	2.921	2.135	7.53	9.483	16.752	13.5042	15.83	57.5	0.275304
414	1.053	0.885	2.106	3.497	1.39	0.927	39.759	71.394	1.342	2.983	2.293	8.197	10.934	20.025	11.7261	20.83	61.67	0.337766
403	1.085	0.789	2.761	3.517	0.953	0.789	21.495	44.531	1.525	2.874	2.109	9.325	11.302	13.866	10.2064	14.17	70	0.202429
447	1.15	0.789	2.301	3.649	1.15	0.657	36.937	67.73	1.014			9.861	12.253	30.335	10.9498	13.33	65	0.205077
452	1.011	0.885	3.328	4.339	0.843	0.674	23.301	46.916	1.628			8.189	8.261	24.93	23.4556	20.83	63.33	0.328912
455	0.932	0.608	3.405	4.419	1.257	0.0892	22.936	46.242	1.416			8.17	9.635	21.397	15.3309	16.67	62.5	0.26672
												7.936	8.475
OE
377	0.887	0.953	2.893	3.747	1.052	0.953	22.807	46.575	1.474	3.09	3.079	7.343	9.13	13.718	8.82479	24.17	58.33	0.414367
538	1.087	0.994	2.644	3.712	1.031	0.806	28.788	56.235	1.522	1.469	1.614	9.049	11.418	18.873	18.4727	15.83	57.5	0.275304
471	0.756	0.526	3.386	4.273	0.69	0.625	20.769	42.633	1.118	2.78	2.171	8.319	11.728	19.139	8.84914	18.33	60	0.3055
391	1.052	0.559	3.123	4.405	0.887	0.559	29.104	56.095	1.212	2.579	2.072	8.681	8.744	22	9.92389	14.17	65	0.218
412	0.756	0.493	2.827	3.944	0.986	0.592	28.333	55.321	1.418	2.631	2.382	8.706	11.568	21.458	13.961	15.83	73.33	0.215873
391	0.855	0.427	2.367	3.484	0.92	0.592	32.075	61.314	1.453	2.63	1.898	8.527	10.427	13.288	8.61479	17.5	70	0.25
326	0.657	0.559	3.221	4.157	0.92	0.69	22.835	46.26	1.255			9.138	10.933	23.288	9.39105	20	77.5	0.258065
355	0.723	0.625	2.827	3.912	1.052	0.625	27.731	54.422	1.553					17.796	11.9666	23.33	75.83	0.307662
electrocardiography
PR	QRS	QTc	Pwave height	Pwave duration
WT
36.5	13.3	41.8905	0.2571	9.75
35.4583	12.7167	39.7077	0.185	12.75
31.8167	13.175	40.2977	0.148	8.75
36.6042	13.7458	38.0261	0.108	14.75
33.85	12.6625	41.2993	0.249	10.25
			0.181	9.75
			0.2096	12.25
OE
41.4375	11.7958	36.1886	0.054	9.75
35.6792	11.6167	46.5409	0.1117	6.5
29.9667	14.3083	45.9987	0.12	10.75
31.9458	15.375	45.1278	0.08035	12.75
33.8625	14.0167	46.1979	0.0667	10
31.9083	12.6833	40.8502	0.14893	11.75
33.0583	12.7292	41.9904	0.092	11.5

[truncated: 1 more sheets: S3 Table]
